# Supplementary material for: Investigation of the Stability and Hydrogen Evolution Activity of Dual-Atom Catalysts on Nitrogen-Doped Graphene
Source: Nanomaterials (Basel). 2022 Jul 25;12(15):2557. doi: 10.3390/nano12152557 (PMC9332772; doi:10.3390/nano12152557)
Supplement: Supplementary file 1 [file nanomaterials-12-02557-s001.zip]

Archive with 1 entries (1 files):
- nanomaterials-1828288-supplementary.pdf
